# Supplementary material for: Acclimation of liverwort Marchantia polymorpha to physiological drought reveals important roles of antioxidant enzymes, proline and abscisic acid in land plant adaptation to osmotic stress
Source: PeerJ. 2021 Nov 10;9:e12419. doi: 10.7717/peerj.12419 (PMC8590393; doi:10.7717/peerj.12419)
Supplement: Supplemental Information 2 [file peerj-09-12419-s002.xlsx]

## Sheet: Figure 1
Treatments	Replication	Fresh weight (g)		Treatments	Replication	Chlorophyll a	Chlorophyll b	Chlorophyll (a+b)		Statistical Analysis
Control	1	0.373		Control	1	2.61912	1.89003	4.51		Fresh Weight	Source	DF	SS	MS	F	P
Control	2	0.373		Control	2	2.86571	2.09462	4.96			Replication	5	0.00503	0.00101
Control	3	0.249		Control	3	2.22834	1.87198	4.1			Treatment	3	0.43077	0.14359	119.29	<0.001
Control	4	0.387		0.2 M sucrose	1	0.52687	0.7451	1.28			Error	15	0.01806	0.0012
Control	5	0.401		0.2 M sucrose	2	1.1585	0.60164	1.76			Total	23	0.45386
Control	6	0.313		0.2 M sucrose	3	0.446195	0.71129	1.16
0.2 M sucrose	1	0.029		0.5 M Mannitol	1	0.45314	0.397	0.84			Grand Mean	0.1402
0.2 M sucrose	2	0.026		0.5 M Mannitol	2	0.5203	0.44585	0.97			CV	24.75
0.2 M sucrose	3	0.028		0.5 M Mannitol	3	0.455235	0.42742	0.89
0.2 M sucrose	4	0.007		10% PEG	1	1.33645	0.93158	2.27		Chlorophyll a	Source	DF	SS	MS	F	P
0.2 M sucrose	5	0.057		10% PEG	2	1.11845	1.02876	2.15			Replicati	2	0.17718	0.08859
0.2 M sucrose	6	0.022		10% PEG	3	1.35309	1.45509	2.81			Treatment	3	7.90663	2.63554	42.63	<0.001
0.5 M Mannitol	1	0.017			Mean	Chlorophyll a	Chlorophyll b	Chlorophyll (a+b)			Error	6	0.37094	0.06182
0.5 M Mannitol	2	0.012			Control	2.57106	1.95221	4.52333			Total	11	8.45475
0.5 M Mannitol	3	0.015			0.2 M sucrose	0.71052	0.68601	1.4
0.5 M Mannitol	4	0.021			0.5 M Mannitol	0.476225	0.423423	0.9			Grand Mean	1.2566
0.5 M Mannitol	5	0.012			10% PEG	1.26933	1.13848	2.41			CV	19.79
0.5 M Mannitol	6	0.032
10% PEG	1	0.15								Chlorophyll b	Source	DF	SS	MS	F	P
10% PEG	2	0.164									Replicati	2	0.03168	0.01584
10% PEG	3	0.155									Treatment	3	4.04182	1.34727	48.64	<0.001
10% PEG	4	0.219									Error	6	0.1662	0.0277
10% PEG	5	0.126									Total	11	4.2397
10% PEG	6	0.176
	Mean	Fresh weight									Grand Mean	1.0501
	Control	0.349333									CV	15.85
	0.2 M sucrose	0.0281667
	0.5 M Mannitol	0.0181667								Chlorophyll (a+b)	Source	DF	SS	MS	F	P
	10% PEG	0.165									Replicati	2	0.1385	0.06923
											Treatment	3	23.1751	7.72503	67.27	<0.001
											Error	6	0.689	0.11483
											Total	11	24.0026
											Grand Mean	2.3083
											CV	14.68

## Sheet: Figure 2
Treatments	Replication	Hydrogen peroxide	Malondialdehyde	Electrolyte leakage		Statistical Analysis
Control	1	6.75	33	32.01		Hydrogen peroxide	Source	DF	SS	MS	F	P
Control	2	5.85	37	34.28			Replicati	2	0.8128	0.4064
Control	3	6.3	35	31.81			Treatment	3	69.6732	23.2244	36.35	<0.001
0.2 M sucrose	1	12.75	122	85.83			Error	6	3.8335	0.6389
0.2 M sucrose	2	12.45	128	88.28			Total	11	74.3195
0.2 M sucrose	3	12.6	125	97.48
0.5 M Mannitol	1	10.35	99	89.43			Grand Mean	10.219
0.5 M Mannitol	2	13.05	96	94.98			CV	7.82
0.5 M Mannitol	3	11.7	97.5	90.15
10% PEG	1	9.75	70	58.32		Malondialdehyde	Source	DF	SS	MS	F	P
10% PEG	2	10.8	68	43.68			Replicati	2	3.1	1.56
10% PEG	3	10.275	69	55.83			Treatment	3	13400.1	4466.69	912.34	<0.001
	Mean	Hydrogen peroxide	Malondialdehyde	Electrolyte leakage			Error	6	29.4	4.9
	Control	6.3	35	32.7			Total	11	13432.6
	0.2 M sucrose	12.6	125	90.53
	0.5 M Mannitol	11.7	97.5	91.52			Grand Mean	81.625
	10% PEG	10.275	69	52.61			CV	2.71
						Electrolyte leakage	Source	DF	SS	MS	F	P
							Replicati	2	25.85	12.93
							Treatment	3	7615.05	2538.35	78.38	<0.001
							Error	6	194.3	32.38
							Total	11	7835.21
							Grand Mean	66.84
							CV	8.51

## Sheet: Figure 3
Treatments	Replication	Superoxide Dismutase	Catalase	Ascorbate peroxidase	Dehydroascorbate reductases	Glutathione S-transferase	Total antioxidant activity		Statistical Analysis								Statistical Analysis
Control	1	18.2855	4.36166	0.0589198	77.5777	0.501227	12.5		Superoxide Dismutase	Source	DF	SS	MS	F	P		Dehydroascorbate reductases	Source	DF	SS	MS	F	P
Control	2	21.582	7.82066	0.076555	81.8182	0.697767	15.4			Replicati	2	23.136	11.5681					Replicati	2	165.64	82.82
Control	3	16.8513	4.3854	0.0783228	76.4241	0.692247	18.36			Treatment	3	177.073	59.0245	34.07	<0.001			Treatment	3	2384.52	794.841	24.42	<0.001
0.2 M sucrose	1	26.7598	10.7968	0.190442	111.698	0.873752	28.65			Error	6	10.396	1.7327					Error	6	195.27	32.545
0.2 M sucrose	2	28.0814	12.8042	0.154124	104.631	0.886396	37.56			Total	11	210.606						Total	11	2745.43
0.2 M sucrose	3	25.6204	13.072	0.146715	114.307	0.830292	35.78
0.5 M Mannitol	1	31.1591	13.8065	0.194277	117.018	0.92244	38.6			Grand Mean	24.561							Grand Mean	102.78
0.5 M Mannitol	2	30.4492	12.3181	0.197778	102.222	0.842593	40.9			CV	5.36							CV	5.55
0.5 M Mannitol	3	25.6955	13.2663	0.182284	105.857	0.704612	31.5
10% PEG	1	23.8374	7.24306	0.0819793	123.634	0.840103	37.8		Catalase	Source	DF	SS	MS	F	P		Glutathione S-transferase	Source	DF	SS	MS	F	P
10% PEG	2	23.8527	8.76374	0.11435	104.933	0.915546	42.6			Replicati	2	3.778	1.8888					Replicati	2	0.0134	0.0067
10% PEG	3	22.5532	8.46744	0.119149	113.191	0.806738	48.9			Treatment	3	113.902	37.9674	23.6	0.001			Treatment	3	0.10889	0.0363	4.83	0.049
	Mean	Superoxide Dismutase	Catalase	Ascorbate peroxidase	Dehydroascorbate reductases	Glutathione S-transferase	Total antioxidant activity			Error	6	9.651	1.6085					Error	6	0.04513	0.00752
	Control	18.9062	5.52257	0.0712659	78.6067	0.630414	15.42			Total	11	127.33						Total	11	0.16743
	0.2 M sucrose	26.8206	12.2243	0.163761	110.212	0.86348	33.9967
	0.5 M Mannitol	29.1013	13.1303	0.191446	108.366	0.823215	37			Grand Mean	9.7592							Grand Mean	0.7925
	10% PEG	23.4144	8.15808	0.105159	113.919	0.854129	43.1			CV	13							CV	10.94
									Ascorbate peroxidase	Source	DF	SS	MS	F	P		Total antioxidant activity	Source	DF	SS	MS	F	P
										Replicati	2	5e-05	2.5e-05					Replicati	2	54.16	27.081
										Treatment	3	0.02583	0.008608	21.98	0.001			Treatment	3	1279.55	426.518	21.78	0.001
										Error	6	0.00235	0.0003917					Error	6	117.47	19.579
										Total	11	0.02823						Total	11	1451.19
										Grand Mean	0.1325							Grand Mean	32.379
										CV	14.94							CV	13.67

## Sheet: Figure 4
Treatments	Replication	Proline		Statistical Analysis
Control	1	0.086		Proline	Source	DF	SS	MS	F	P
Control	2	0.035			Replicati	2	2e-05	1e-05
Control	3	0.04			Treatment	3	0.21323	0.07108	23.89	0.001
0.2 M sucrose	1	0.359			Error	6	0.01785	0.00297
0.2 M sucrose	2	0.365			Total	11	0.23109
0.2 M sucrose	3	0.347
0.5 M Mannitol	1	0.364			Grand Mean	0.2792
0.5 M Mannitol	2	0.465			CV	19.54
0.5 M Mannitol	3	0.371
10% PEG	1	0.312
10% PEG	2	0.225
10% PEG	3	0.359
	Mean	Proline
	Control	0.0536667
	0.2 M sucrose	0.357
	0.5 M Mannitol	0.4
	10% PEG	0.298667

## Sheet: Figure 5
Treatments	Replication	Superoxide Dismutase	Catalase	Ascorbate peroxidase	Dehydroascorbate reductases	Glutathione S-transferase	Total antioxidant activity	Proline
Control	1	18.2855	4.36166	0.0589198	77.5777	0.501227	12.5	0.086
Control	2	21.582	7.82066	0.076555	81.8182	0.697767	15.4	0.035
Control	3	16.8513	4.3854	0.0783228	76.4241	0.692247	18.36	0.04
10 µM ABA	1	27.3834	21.9469	0.136765	97.9412	0.707721	36.7	0.295
10 µM ABA	2	24.5438	19.9624	0.241573	104.12	0.764669	40.9	0.212
10 µM ABA	3	26.5581	16.6089	0.259207	106.232	0.805595	30.76	0.205
	Mean	Superoxide Dismutase	Catalase	Ascorbate peroxidase	Dehydroascorbate reductases	Glutathione S-transferase	Total antioxidant activity	Proline
	Control	18.9062	5.52257	0.0712659	78.6067	0.630414	15.42	0.0536667
	10 µM ABA	26.1617	19.506	0.212515	102.764	0.759328	36.12	0.237333
P value (t-test)		P=0.011	P=0.002	P=0.022	P=0.001	P=0.142	P=0.004	P=0.005
									Green/Blue
								0.2 M Suc	0.405931
								0.2 M Suc + ABA	3.36905
								0.5 M Man	0.25447
								0.5 M Man+ ABA	1.14294
								10% PEG	0.357191
								10% PEG+ ABA	3.34224
